# Supplementary material for: CdgB Regulates Morphological Differentiation and Toyocamycin Production in Streptomyces diastatochromogenes 1628
Source: Int J Mol Sci. 2024 Mar 30;25(7):3878. doi: 10.3390/ijms25073878 (PMC11012013; doi:10.3390/ijms25073878)
Supplement: Supplementary file 1 [file ijms-25-03878-s001.zip]

Archive with 1 entries (1 files):
- ijms-2914125-supplementary.pdf
